# Supplementary material for: Molecular switch from MYC to MYCN expression in MYC protein negative Burkitt lymphoma cases
Source: Blood Cancer J. 2019 Nov 20;9(12):91. doi: 10.1038/s41408-019-0252-2 (PMC6868231; doi:10.1038/s41408-019-0252-2)
Supplement: Supplementary file 3 — Supplementary Table 3 [file 41408_2019_252_MOESM3_ESM.xlsx]

## Sheet: S3 Final
Table S3a: annotation of MYC and MYCN variants on Uniprot canonical sequences (MYCN negative cases)
Location	Allele	Consequence	IMPACT	SYMBOL	Gene	Feature_type	Feature	Uniprot_AC	BIOTYPE	EXON	INTRON	HGVSc	HGVSp	cDNA_position	CDS_position	Protein_position	Amino_acids	Codons	Existing_variation	DISTANCE	STRAND	FLAGS	SYMBOL_SOURCE	HGNC_ID	TSL	APPRIS	REFSEQ_MATCH	SOURCE	GIVEN_REF	USED_REF	BAM_EDIT	SIFT	PolyPhen	AF	gnomAD_AF	CLIN_SIG	SOMATIC	PHENO	PUBMED	MOTIF_NAME	MOTIF_POS	HIGH_INF_POS	MOTIF_SCORE_CHANGE
8:128748807-128748807	T	5_prime_UTR_variant	MODIFIER	MYC	4609	Transcript	NM_002467.4	P01106-2	protein_coding	1/3	-	-	-	493	-	-	-	-	-	-	1	-	EntrezGene	7553	-	-	-	RefSeq	C	C	OK	-	-	-	-	-	-	-	-	-	-	-	-
8:128750540-128750540	G	missense_variant	MODERATE	MYC	4609	Transcript	NM_002467.4	P01106-2	protein_coding	2/3	-	-	-	602	77	26	N/S	aAc/aGc	rs4645959,CM057723	-	1	-	EntrezGene	7553	-	-	-	RefSeq	A	A	OK	deleterious(0.01)	probably_damaging(0.984)	0.0152	0.02304	-	-	0,1	21846818;21400687;18794855;20634801;17567920;29298992;26927665;23673335	-	-	-	-
8:128750542-128750542	G	missense_variant	MODERATE	MYC	4609	Transcript	NM_002467.4	P01106-2	protein_coding	2/3	-	-	-	604	79	27	Y/D	Tat/Gat	COSM6206294,COSM6206295	-	1	-	EntrezGene	7553	-	-	-	RefSeq	T	T	OK	tolerated(0.08)	probably_damaging(0.997)	-	-	-	1,1	1,1	-	-	-	-	-
8:128750543-128750543	C	missense_variant	MODERATE	MYC	4609	Transcript	NM_002467.4	P01106-2	protein_coding	2/3	-	-	-	605	80	27	Y/S	tAt/tCt	COSM1159789,COSM1159790,COSM1161716,COSM1161717	-	1	-	EntrezGene	7553	-	-	-	RefSeq	A	A	OK	tolerated(0.23)	probably_damaging(0.996)	-	-	-	1,1,1,1	1,1,1,1	-	-	-	-	-
8:128750543-128750543	G	missense_variant	MODERATE	MYC	4609	Transcript	NM_002467.4	P01106-2	protein_coding	2/3	-	-	-	605	80	27	Y/C	tAt/tGt	COSM1159789,COSM1159790,COSM1161716,COSM1161717	-	1	-	EntrezGene	7553	-	-	-	RefSeq	A	A	OK	tolerated(0.09)	probably_damaging(0.998)	-	-	-	1,1,1,1	1,1,1,1	-	-	-	-	-
8:128750607-128750607	A	synonymous_variant	LOW	MYC	4609	Transcript	NM_002467.4	P01106-2	protein_coding	2/3	-	-	-	669	144	48	Q	caG/caA	rs61752959	-	1	-	EntrezGene	7553	-	-	-	RefSeq	G	G	OK	-	-	0.0092	0.002849	-	-	-	-	-	-	-	-
8:128750610-128750610	T	missense_variant	MODERATE	MYC	4609	Transcript	NM_002467.4	P01106-2	protein_coding	2/3	-	-	-	672	147	49	Q/H	caG/caT	COSM1161722,COSM1161723	-	1	-	EntrezGene	7553	-	-	-	RefSeq	G	G	OK	tolerated(0.43)	benign(0.003)	-	-	-	1,1	1,1	-	-	-	-	-
8:128750613-128750613	A	synonymous_variant	LOW	MYC	4609	Transcript	NM_002467.4	P01106-2	protein_coding	2/3	-	-	-	675	150	50	Q	caG/caA	COSM1161726,COSM1161727,COSM5949174,COSM5949175	-	1	-	EntrezGene	7553	-	-	-	RefSeq	G	G	OK	-	-	-	-	-	1,1,1,1	1,1,1,1	-	-	-	-	-
8:128750613-128750613	T	missense_variant	MODERATE	MYC	4609	Transcript	NM_002467.4	P01106-2	protein_coding	2/3	-	-	-	675	150	50	Q/H	caG/caT	rs900683143,COSM1161726,COSM1161727,COSM5949174,COSM5949175	-	1	-	EntrezGene	7553	-	-	-	RefSeq	G	G	OK	tolerated(0.26)	probably_damaging(0.989)	-	-	-	0,1,1,1,1	0,1,1,1,1	-	-	-	-	-
8:128750616-128750616	C	missense_variant	MODERATE	MYC	4609	Transcript	NM_002467.4	P01106-2	protein_coding	2/3	-	-	-	678	153	51	Q/H	caG/caC	COSM3316863,COSM3316864	-	1	-	EntrezGene	7553	-	-	-	RefSeq	G	G	OK	tolerated(0.09)	benign(0.323)	-	-	-	1,1	1,1	-	-	-	-	-
8:128750631-128750631	A	synonymous_variant	LOW	MYC	4609	Transcript	NM_002467.4	P01106-2	protein_coding	2/3	-	-	-	693	168	56	Q	caG/caA	-	-	1	-	EntrezGene	7553	-	-	-	RefSeq	G	G	OK	-	-	-	-	-	-	-	-	-	-	-	-
8:128750639-128750639	T	missense_variant	MODERATE	MYC	4609	Transcript	NM_002467.4	P01106-2	protein_coding	2/3	-	-	-	701	176	59	A/V	gCg/gTg	rs775522201,COSM1159797,COSM1159798	-	1	-	EntrezGene	7553	-	-	-	RefSeq	C	C	OK	deleterious(0.03)	probably_damaging(0.991)	-	-	likely_pathogenic	0,1,1	1,1,1	25157968	-	-	-	-
8:128750647-128750647	A	missense_variant	MODERATE	MYC	4609	Transcript	NM_002467.4	P01106-2	protein_coding	2/3	-	-	-	709	184	62	E/K	Gag/Aag	-	-	1	-	EntrezGene	7553	-	-	-	RefSeq	G	G	OK	deleterious(0)	probably_damaging(0.985)	-	-	-	-	-	-	-	-	-	-
8:128750681-128750681	T	missense_variant	MODERATE	MYC	4609	Transcript	NM_002467.4	P01106-2	protein_coding	2/3	-	-	-	743	218	73	T/I	aCc/aTc	rs756091827,COSM1286403,COSM1286404,COSM3316881,COSM3316882	-	1	-	EntrezGene	7553	-	-	-	RefSeq	C	C	OK	deleterious(0)	possibly_damaging(0.719)	-	0	likely_pathogenic	0,1,1,1,1	1,1,1,1,1	25157968;26619011	-	-	-	-
8:128750717-128750717	A	missense_variant	MODERATE	MYC	4609	Transcript	NM_002467.4	P01106-2	protein_coding	2/3	-	-	-	779	254	85	C/Y	tGc/tAc	-	-	1	-	EntrezGene	7553	-	-	-	RefSeq	G	G	OK	tolerated(1)	possibly_damaging(0.73)	-	-	-	-	-	-	-	-	-	-
8:128750783-128750783	C	missense_variant	MODERATE	MYC	4609	Transcript	NM_002467.4	P01106-2	protein_coding	2/3	-	-	-	845	320	107	S/T	aGc/aCc	COSM6205936,COSM6205937	-	1	-	EntrezGene	7553	-	-	-	RefSeq	G	G	OK	tolerated(0.61)	benign(0.214)	-	-	-	1,1	1,1	-	-	-	-	-
8:128750802-128750802	A	synonymous_variant	LOW	MYC	4609	Transcript	NM_002467.4	P01106-2	protein_coding	2/3	-	-	-	864	339	113	Q	caG/caA	COSM1159799,COSM1159800,COSM3316911,COSM3316912	-	1	-	EntrezGene	7553	-	-	-	RefSeq	G	G	OK	-	-	-	-	-	1,1,1,1	1,1,1,1	-	-	-	-	-
8:128750814-128750814	T	synonymous_variant	LOW	MYC	4609	Transcript	NM_002467.4	P01106-2	protein_coding	2/3	-	-	-	876	351	117	V	gtG/gtT	-	-	1	-	EntrezGene	7553	-	-	-	RefSeq	G	G	OK	-	-	-	-	-	-	-	-	-	-	-	-
8:128750835-128750835	T	synonymous_variant	LOW	MYC	4609	Transcript	NM_002467.4	P01106-2	protein_coding	2/3	-	-	-	897	372	124	D	gaC/gaT	rs1354892189	-	1	-	EntrezGene	7553	-	-	-	RefSeq	C	C	OK	-	-	-	-	-	-	-	-	-	-	-	-
8:128750838-128750838	A	missense_variant	MODERATE	MYC	4609	Transcript	NM_002467.4	P01106-2	protein_coding	2/3	-	-	-	900	375	125	M/I	atG/atA	-	-	1	-	EntrezGene	7553	-	-	-	RefSeq	G	G	OK	tolerated(0.27)	possibly_damaging(0.813)	-	-	-	-	-	-	-	-	-	-
8:128750849-128750849	A	missense_variant	MODERATE	MYC	4609	Transcript	NM_002467.4	P01106-2	protein_coding	2/3	-	-	-	911	386	129	S/N	aGt/aAt	COSM1581276,COSM1581277	-	1	-	EntrezGene	7553	-	-	-	RefSeq	G	G	OK	deleterious(0.01)	probably_damaging(0.971)	-	-	-	1,1	1,1	-	-	-	-	-
8:128750877-128750877	T	synonymous_variant	LOW	MYC	4609	Transcript	NM_002467.4	P01106-2	protein_coding	2/3	-	-	-	939	414	138	T	acC/acT	COSM3358207,COSM3358208	-	1	-	EntrezGene	7553	-	-	-	RefSeq	C	C	OK	-	-	-	-	-	1,1	1,1	-	-	-	-	-
8:128750893-128750893	C	missense_variant	MODERATE	MYC	4609	Transcript	NM_002467.4	P01106-2	protein_coding	2/3	-	-	-	955	430	144	I/L	Atc/Ctc	COSM4628703,COSM4628704	-	1	-	EntrezGene	7553	-	-	-	RefSeq	A	A	OK	deleterious(0)	possibly_damaging(0.856)	-	-	-	1,1	1,1	-	-	-	-	-
8:128750915-128750915	A	missense_variant	MODERATE	MYC	4609	Transcript	NM_002467.4	P01106-2	protein_coding	2/3	-	-	-	977	452	151	S/N	aGc/aAc	-	-	1	-	EntrezGene	7553	-	-	-	RefSeq	G	G	OK	deleterious(0)	benign(0.276)	-	-	-	-	-	-	-	-	-	-
8:128750976-128750976	G	synonymous_variant	LOW	MYC	4609	Transcript	NM_002467.4	P01106-2	protein_coding	2/3	-	-	-	1038	513	171	R	cgC/cgG	COSM4808556,COSM4808557	-	1	-	EntrezGene	7553	-	-	-	RefSeq	C	C	OK	-	-	-	-	-	1,1	1,1	-	-	-	-	-
8:128750998-128750998	T	missense_variant	MODERATE	MYC	4609	Transcript	NM_002467.4	P01106-2	protein_coding	2/3	-	-	-	1060	535	179	P/S	Ccc/Tcc	rs1439970381	-	1	-	EntrezGene	7553	-	-	-	RefSeq	C	C	OK	tolerated(0.6)	benign(0.154)	-	-	-	-	-	-	-	-	-	-
8:128751012-128751012	T	synonymous_variant	LOW	MYC	4609	Transcript	NM_002467.4	P01106-2	protein_coding	2/3	-	-	-	1074	549	183	H	caC/caT	rs760580726	-	1	-	EntrezGene	7553	-	-	-	RefSeq	C	C	OK	-	-	-	4.053e-06	-	-	-	-	-	-	-	-
8:128751122-128751122	T	missense_variant	MODERATE	MYC	4609	Transcript	NM_002467.4	P01106-2	protein_coding	2/3	-	-	-	1184	659	220	P/L	cCc/cTc	-	-	1	-	EntrezGene	7553	-	-	-	RefSeq	C	C	OK	tolerated(0.09)	probably_damaging(0.997)	-	-	-	-	-	-	-	-	-	-
8:128751138-128751138	A	synonymous_variant	LOW	MYC	4609	Transcript	NM_002467.4	P01106-2	protein_coding	2/3	-	-	-	1200	675	225	S	tcG/tcA	rs1466696143	-	1	-	EntrezGene	7553	-	-	-	RefSeq	G	G	OK	-	-	-	0	-	-	-	-	-	-	-	-
8:128751152-128751152	T	missense_variant	MODERATE	MYC	4609	Transcript	NM_002467.4	P01106-2	protein_coding	2/3	-	-	-	1214	689	230	A/V	gCc/gTc	rs544792311,COSM6855666,COSM6855667	-	1	-	EntrezGene	7553	-	-	-	RefSeq	C	C	OK	tolerated(0.2)	benign(0.003)	0.0002	3.268e-05	-	0,1,1	0,1,1	-	-	-	-	-
8:128751190-128751190	A	missense_variant	MODERATE	MYC	4609	Transcript	NM_002467.4	P01106-2	protein_coding	2/3	-	-	-	1252	727	243	E/K	Gag/Aag	rs1434118612,COSM6549729,COSM6549730	-	1	-	EntrezGene	7553	-	-	-	RefSeq	G	G	OK	tolerated(0.84)	benign(0.049)	-	4.303e-06	-	0,1,1	0,1,1	-	-	-	-	-
8:128751201-128751201	A	synonymous_variant	LOW	MYC	4609	Transcript	NM_002467.4	P01106-2	protein_coding	2/3	-	-	-	1263	738	246	P	ccG/ccA	rs2070582	-	1	-	EntrezGene	7553	-	-	-	RefSeq	G	G	OK	-	-	0.0625	0.03721	-	-	-	26927665;24518206	-	-	-	-
8:128751206-128751206	A	missense_variant	MODERATE	MYC	4609	Transcript	NM_002467.4	P01106-2	protein_coding	2/3	-	-	-	1268	743	248	G/D	gGc/gAc	rs1362563336	-	1	-	EntrezGene	7553	-	-	-	RefSeq	G	G	OK	tolerated(0.55)	benign(0.009)	-	0	-	-	-	-	-	-	-	-
8:128751226-128751226	G	missense_variant	MODERATE	MYC	4609	Transcript	NM_002467.4	P01106-2	protein_coding	2/3	-	-	-	1288	763	255	L/V	Ctc/Gtc	COSM6206377,COSM6206378	-	1	-	EntrezGene	7553	-	-	-	RefSeq	C	C	OK	tolerated(0.59)	benign(0.335)	-	-	-	1,1	1,1	-	-	-	-	-
8:128751254-128751255	GA	missense_variant	MODERATE	MYC	4609	Transcript	NM_002467.4	P01106-2	protein_coding	2/3	-	-	-	1316-1317	791-792	264	S/R	aGC/aGA	-	-	1	-	EntrezGene	7553	-	-	-	RefSeq	GC	GC	OK	tolerated(0.23)	probably_damaging(0.992)	-	-	-	-	-	-	-	-	-	-
8:128751270-128751270	A	splice_region_variant,intron_variant	LOW	MYC	4609	Transcript	NM_002467.4	P01106-2	protein_coding	-	2/2	-	-	-	-	-	-	-	-	-	1	-	EntrezGene	7553	-	-	-	RefSeq	G	G	OK	-	-	-	-	-	-	-	-	-	-	-	-
8:128751276-128751276	G	intron_variant	MODIFIER	MYC	4609	Transcript	NM_002467.4	P01106-2	protein_coding	-	2/2	-	-	-	-	-	-	-	rs561304088	-	1	-	EntrezGene	7553	-	-	-	RefSeq	C	C	OK	-	-	0.0002	-	-	-	-	-	-	-	-	-
8:128751280-128751280	T	intron_variant	MODIFIER	MYC	4609	Transcript	NM_002467.4	P01106-2	protein_coding	-	2/2	-	-	-	-	-	-	-	-	-	1	-	EntrezGene	7553	-	-	-	RefSeq	C	C	OK	-	-	-	-	-	-	-	-	-	-	-	-
8:128752555-128752555	A	intron_variant	MODIFIER	MYC	4609	Transcript	NM_002467.4	P01106-2	protein_coding	-	2/2	-	-	-	-	-	-	-	-	-	1	-	EntrezGene	7553	-	-	-	RefSeq	G	G	OK	-	-	-	-	-	-	-	-	-	-	-	-
8:128752641-128752641	A	splice_acceptor_variant	HIGH	MYC	4609	Transcript	NM_002467.4	P01106-2	protein_coding	-	2/2	-	-	-	-	-	-	-	-	-	1	-	EntrezGene	7553	-	-	-	RefSeq	G	G	OK	-	-	-	-	-	-	-	-	-	-	-	-
8:128752716-128752716	A	missense_variant	MODERATE	MYC	4609	Transcript	NM_002467.4	P01106-2	protein_coding	3/3	-	-	-	1402	877	293	E/K	Gag/Aag	-	-	1	-	EntrezGene	7553	-	-	-	RefSeq	G	G	OK	tolerated(0.5)	benign(0.341)	-	-	-	-	-	-	-	-	-	-
8:128752748-128752748	T	synonymous_variant	LOW	MYC	4609	Transcript	NM_002467.4	P01106-2	protein_coding	3/3	-	-	-	1434	909	303	S	agC/agT	-	-	1	-	EntrezGene	7553	-	-	-	RefSeq	C	C	OK	-	-	-	-	-	-	-	-	-	-	-	-
8:128753001-128753001	T	missense_variant	MODERATE	MYC	4609	Transcript	NM_002467.4	P01106-2	protein_coding	3/3	-	-	-	1687	1162	388	S/C	Agc/Tgc	-	-	1	-	EntrezGene	7553	-	-	-	RefSeq	A	A	OK	deleterious(0)	probably_damaging(0.996)	-	-	-	-	-	-	-	-	-	-
8:128753003-128753003	A	missense_variant	MODERATE	MYC	4609	Transcript	NM_002467.4	P01106-2	protein_coding	3/3	-	-	-	1689	1164	388	S/R	agC/agA	COSM4171793,COSM4171794	-	1	-	EntrezGene	7553	-	-	-	RefSeq	C	C	OK	deleterious(0)	possibly_damaging(0.621)	-	-	-	1,1	1,1	-	-	-	-	-
8:128753146-128753146	A	missense_variant	MODERATE	MYC	4609	Transcript	NM_002467.4	P01106-2	protein_coding	3/3	-	-	-	1832	1307	436	R/Q	cGg/cAg	rs761932135	-	1	-	EntrezGene	7553	-	-	-	RefSeq	G	G	OK	tolerated(0.46)	possibly_damaging(0.794)	-	3.318e-05	-	-	-	-	-	-	-	-
8:128753254-128753254	G	3_prime_UTR_variant	MODIFIER	MYC	4609	Transcript	NM_002467.4	P01106-2	protein_coding	3/3	-	-	-	1940	-	-	-	-	rs2070583	-	1	-	EntrezGene	7553	-	-	-	RefSeq	A	A	OK	-	-	0.0675	0.04158	-	-	-	25542012	-	-	-	-
Table S3b: annotation of MYC and MYCN variants on Uniprot canonical sequences (MYCN positive cases)
Location	Allele	Consequence	IMPACT	SYMBOL	Gene	Feature_type	Feature	Uniprot_AC	BIOTYPE	EXON	INTRON	HGVSc	HGVSp	cDNA_position	CDS_position	Protein_position	Amino_acids	Codons	Existing_variation	DISTANCE	STRAND	FLAGS	SYMBOL_SOURCE	HGNC_ID	TSL	APPRIS	REFSEQ_MATCH	SOURCE	GIVEN_REF	USED_REF	BAM_EDIT	SIFT	PolyPhen	AF	gnomAD_AF	CLIN_SIG	SOMATIC	PHENO	PUBMED	MOTIF_NAME	MOTIF_POS	HIGH_INF_POS	MOTIF_SCORE_CHANGE
8:128748799-128748799	G	5_prime_UTR_variant	MODIFIER	MYC	4609	Transcript	NM_002467.4	P01106-2	protein_coding	1/3	-	-	-	485	-	-	-	-	-	-	1	-	EntrezGene	7553	-	-	-	RefSeq	A	A	OK	-	-	-	-	-	-	-	-	-	-	-	-
8:128748803-128748803	T	5_prime_UTR_variant	MODIFIER	MYC	4609	Transcript	NM_002467.4	P01106-2	protein_coding	1/3	-	-	-	489	-	-	-	-	-	-	1	-	EntrezGene	7553	-	-	-	RefSeq	G	G	OK	-	-	-	-	-	-	-	-	-	-	-	-
8:128748821-128748821	T	5_prime_UTR_variant	MODIFIER	MYC	4609	Transcript	NM_002467.4	P01106-2	protein_coding	1/3	-	-	-	507	-	-	-	-	-	-	1	-	EntrezGene	7553	-	-	-	RefSeq	C	C	OK	-	-	-	-	-	-	-	-	-	-	-	-
8:128748829-128748829	T	5_prime_UTR_variant	MODIFIER	MYC	4609	Transcript	NM_002467.4	P01106-2	protein_coding	1/3	-	-	-	515	-	-	-	-	-	-	1	-	EntrezGene	7553	-	-	-	RefSeq	C	C	OK	-	-	-	-	-	-	-	-	-	-	-	-
8:128748833-128748833	C	5_prime_UTR_variant	MODIFIER	MYC	4609	Transcript	NM_002467.4	P01106-2	protein_coding	1/3	-	-	-	519	-	-	-	-	-	-	1	-	EntrezGene	7553	-	-	-	RefSeq	T	T	OK	-	-	-	-	-	-	-	-	-	-	-	-
8:128748838-128748838	G	5_prime_UTR_variant	MODIFIER	MYC	4609	Transcript	NM_002467.4	P01106-2	protein_coding	1/3	-	-	-	524	-	-	-	-	rs754742138	-	1	-	EntrezGene	7553	-	-	-	RefSeq	C	C	OK	-	-	-	0.0001636	-	-	-	-	-	-	-	-
8:128748840-128748840	T	start_lost,synonymous_variant	HIGH	MYC	4609	Transcript	NM_002467.4	P01106-2	protein_coding	1/3	-	-	-	526	1	1	L	Ctg/Ttg	-	-	1	-	EntrezGene	7553	-	-	-	RefSeq	C	C	OK	-	-	-	-	-	-	-	-	-	-	-	-
8:128748843-128748843	C	missense_variant	MODERATE	MYC	4609	Transcript	NM_002467.4	P01106-2	protein_coding	1/3	-	-	-	529	4	2	D/H	Gat/Cat	COSM6206407	-	1	-	EntrezGene	7553	-	-	-	RefSeq	G	G	OK	deleterious_low_confidence(0)	benign(0.407)	-	-	-	1	1	-	-	-	-	-
8:128748844-128748844	C	missense_variant	MODERATE	MYC	4609	Transcript	NM_002467.4	P01106-2	protein_coding	1/3	-	-	-	530	5	2	D/A	gAt/gCt	COSM5948643	-	1	-	EntrezGene	7553	-	-	-	RefSeq	A	A	OK	deleterious_low_confidence(0)	benign(0.093)	-	-	-	1	1	-	-	-	-	-
8:128748865-128748865	G	missense_variant	MODERATE	MYC	4609	Transcript	NM_002467.4	P01106-2	protein_coding	1/3	-	-	-	551	26	9	N/S	aAc/aGc	-	-	1	-	EntrezGene	7553	-	-	-	RefSeq	A	A	OK	tolerated_low_confidence(0.62)	benign(0.006)	-	-	-	-	-	-	-	-	-	-
8:128748870-128748870	A	splice_donor_variant	HIGH	MYC	4609	Transcript	NM_002467.4	P01106-2	protein_coding	-	1/2	-	-	-	-	-	-	-	COSM240777	-	1	-	EntrezGene	7553	-	-	-	RefSeq	G	G	OK	-	-	-	-	-	1	1	-	-	-	-	-
8:128750478-128750478	A	intron_variant	MODIFIER	MYC	4609	Transcript	NM_002467.4	P01106-2	protein_coding	-	1/2	-	-	-	-	-	-	-	-	-	1	-	EntrezGene	7553	-	-	-	RefSeq	G	G	OK	-	-	-	-	-	-	-	-	-	-	-	-
8:128750513-128750513	T	missense_variant	MODERATE	MYC	4609	Transcript	NM_002467.4	P01106-2	protein_coding	2/3	-	-	-	575	50	17	P/L	cCc/cTc	-	-	1	-	EntrezGene	7553	-	-	-	RefSeq	C	C	OK	deleterious(0.02)	probably_damaging(0.997)	-	-	-	-	-	-	-	-	-	-
8:128750525-128750525	C	missense_variant	MODERATE	MYC	4609	Transcript	NM_002467.4	P01106-2	protein_coding	2/3	-	-	-	587	62	21	S/T	aGc/aCc	COSM1159787,COSM1159788,COSM3316831,COSM3316832	-	1	-	EntrezGene	7553	-	-	-	RefSeq	G	G	OK	tolerated(0.21)	probably_damaging(0.971)	-	-	-	1,1,1,1	1,1,1,1	-	-	-	-	-
8:128750536-128750536	G	missense_variant	MODERATE	MYC	4609	Transcript	NM_002467.4	P01106-2	protein_coding	2/3	-	-	-	598	73	25	R/G	Agg/Ggg	-	-	1	-	EntrezGene	7553	-	-	-	RefSeq	A	A	OK	deleterious(0)	benign(0.299)	-	-	-	-	-	-	-	-	-	-
8:128750563-128750563	A	missense_variant	MODERATE	MYC	4609	Transcript	NM_002467.4	P01106-2	protein_coding	2/3	-	-	-	625	100	34	V/M	Gtg/Atg	rs781313941,COSM6975939,COSM6975940	-	1	-	EntrezGene	7553	-	-	-	RefSeq	G	G	OK	tolerated(0.14)	benign(0.039)	-	0	-	0,1,1	0,1,1	-	-	-	-	-
8:128750593-128750593	A	missense_variant	MODERATE	MYC	4609	Transcript	NM_002467.4	P01106-2	protein_coding	2/3	-	-	-	655	130	44	E/K	Gag/Aag	-	-	1	-	EntrezGene	7553	-	-	-	RefSeq	G	G	OK	deleterious(0.01)	probably_damaging(0.979)	-	-	-	-	-	-	-	-	-	-
8:128750620-128750620	C	missense_variant	MODERATE	MYC	4609	Transcript	NM_002467.4	P01106-2	protein_coding	2/3	-	-	-	682	157	53	S/R	Agc/Cgc	-	-	1	-	EntrezGene	7553	-	-	-	RefSeq	A	A	OK	deleterious(0.01)	probably_damaging(0.994)	-	-	-	-	-	-	-	-	-	-
8:128750629-128750629	G	missense_variant	MODERATE	MYC	4609	Transcript	NM_002467.4	P01106-2	protein_coding	2/3	-	-	-	691	166	56	Q/E	Cag/Gag	-	-	1	-	EntrezGene	7553	-	-	-	RefSeq	C	C	OK	deleterious_low_confidence(0)	possibly_damaging(0.878)	-	-	-	-	-	-	-	-	-	-
8:128750645-128750645	A	missense_variant	MODERATE	MYC	4609	Transcript	NM_002467.4	P01106-2	protein_coding	2/3	-	-	-	707	182	61	S/N	aGc/aAc	-	-	1	-	EntrezGene	7553	-	-	-	RefSeq	G	G	OK	deleterious(0.03)	probably_damaging(0.971)	-	-	-	-	-	-	-	-	-	-
8:128750677-128750677	G	missense_variant	MODERATE	MYC	4609	Transcript	NM_002467.4	P01106-2	protein_coding	2/3	-	-	-	739	214	72	P/A	Ccc/Gcc	COSM3316877,COSM3316878,COSM3316879,COSM3316880,COSM6210941,COSM6210942	-	1	-	EntrezGene	7553	-	-	-	RefSeq	C	C	OK	deleterious(0.01)	probably_damaging(0.994)	-	-	-	1,1,1,1,1,1	1,1,1,1,1,1	-	-	-	-	-
8:128750677-128750677	T	missense_variant	MODERATE	MYC	4609	Transcript	NM_002467.4	P01106-2	protein_coding	2/3	-	-	-	739	214	72	P/S	Ccc/Tcc	rs28933407,COSM3316877,COSM3316878,COSM3316879,COSM3316880,COSM6210941,COSM6210942	-	1	-	EntrezGene	7553	-	-	-	RefSeq	C	C	OK	deleterious(0.03)	probably_damaging(0.995)	-	-	pathogenic	0,1,1,1,1,1,1	1,1,1,1,1,1,1	8220424;25200035;26927665	-	-	-	-
8:128750680-128750680	G	missense_variant	MODERATE	MYC	4609	Transcript	NM_002467.4	P01106-2	protein_coding	2/3	-	-	-	742	217	73	T/A	Acc/Gcc	rs750664148,COSM1163490,COSM1163491	-	1	-	EntrezGene	7553	-	-	-	RefSeq	A	A	OK	deleterious(0.02)	benign(0.214)	-	-	likely_pathogenic	0,1,1	1,1,1	26619011	-	-	-	-
8:128750692-128750692	C	missense_variant	MODERATE	MYC	4609	Transcript	NM_002467.4	P01106-2	protein_coding	2/3	-	-	-	754	229	77	S/P	Tcc/Ccc	COSM4171759,COSM4171760	-	1	-	EntrezGene	7553	-	-	-	RefSeq	T	T	OK	deleterious(0)	benign(0.009)	-	-	-	1,1	1,1	-	-	-	-	-
8:128750699-128750699	A	missense_variant	MODERATE	MYC	4609	Transcript	NM_002467.4	P01106-2	protein_coding	2/3	-	-	-	761	236	79	S/N	aGc/aAc	-	-	1	-	EntrezGene	7553	-	-	-	RefSeq	G	G	OK	deleterious(0.02)	probably_damaging(0.971)	-	-	-	-	-	-	-	-	-	-
8:128750705-128750705	C	missense_variant	MODERATE	MYC	4609	Transcript	NM_002467.4	P01106-2	protein_coding	2/3	-	-	-	767	242	81	R/P	cGc/cCc	-	-	1	-	EntrezGene	7553	-	-	-	RefSeq	G	G	OK	tolerated(0.09)	probably_damaging(0.995)	-	-	-	-	-	-	-	-	-	-
8:128750732-128750732	G	missense_variant	MODERATE	MYC	4609	Transcript	NM_002467.4	P01106-2	protein_coding	2/3	-	-	-	794	269	90	V/G	gTt/gGt	-	-	1	-	EntrezGene	7553	-	-	-	RefSeq	T	T	OK	tolerated(0.35)	benign(0.107)	-	-	-	-	-	-	-	-	-	-
8:128750812-128750812	A	missense_variant	MODERATE	MYC	4609	Transcript	NM_002467.4	P01106-2	protein_coding	2/3	-	-	-	874	349	117	V/M	Gtg/Atg	-	-	1	-	EntrezGene	7553	-	-	-	RefSeq	G	G	OK	tolerated(0.06)	probably_damaging(0.996)	-	-	-	-	-	-	-	-	-	-
8:128750910-128750910	A	missense_variant	MODERATE	MYC	4609	Transcript	NM_002467.4	P01106-2	protein_coding	2/3	-	-	-	972	447	149	M/I	atG/atA	-	-	1	-	EntrezGene	7553	-	-	-	RefSeq	G	G	OK	deleterious(0)	possibly_damaging(0.813)	-	-	-	-	-	-	-	-	-	-
8:128750966-128750966	G	missense_variant	MODERATE	MYC	4609	Transcript	NM_002467.4	P01106-2	protein_coding	2/3	-	-	-	1028	503	168	Q/R	cAg/cGg	-	-	1	-	EntrezGene	7553	-	-	-	RefSeq	A	A	OK	tolerated(0.3)	probably_damaging(0.961)	-	-	-	-	-	-	-	-	-	-
8:128750972-128750972	T	missense_variant	MODERATE	MYC	4609	Transcript	NM_002467.4	P01106-2	protein_coding	2/3	-	-	-	1034	509	170	A/V	gCg/gTg	-	-	1	-	EntrezGene	7553	-	-	-	RefSeq	C	C	OK	tolerated(0.09)	benign(0.069)	-	-	-	-	-	-	-	-	-	-
8:128751017-128751017	C	missense_variant	MODERATE	MYC	4609	Transcript	NM_002467.4	P01106-2	protein_coding	2/3	-	-	-	1079	554	185	V/A	gTc/gCc	-	-	1	-	EntrezGene	7553	-	-	-	RefSeq	T	T	OK	tolerated(1)	benign(0)	-	-	-	-	-	-	-	-	-	-
8:128751032-128751032	A	missense_variant	MODERATE	MYC	4609	Transcript	NM_002467.4	P01106-2	protein_coding	2/3	-	-	-	1094	569	190	S/N	aGc/aAc	COSM1159805,COSM1159806	-	1	-	EntrezGene	7553	-	-	-	RefSeq	G	G	OK	tolerated(0.18)	probably_damaging(0.971)	-	-	-	1,1	1,1	-	-	-	-	-
8:128751040-128751040	G	missense_variant	MODERATE	MYC	4609	Transcript	NM_002467.4	P01106-2	protein_coding	2/3	-	-	-	1102	577	193	L/V	Ctg/Gtg	-	-	1	-	EntrezGene	7553	-	-	-	RefSeq	C	C	OK	tolerated(0.1)	probably_damaging(0.984)	-	-	-	-	-	-	-	-	-	-
8:128751046-128751046	A	missense_variant	MODERATE	MYC	4609	Transcript	NM_002467.4	P01106-2	protein_coding	2/3	-	-	-	1108	583	195	D/N	Gat/Aat	COSM5873902,COSM5873903,COSM6843346,COSM6843347	-	1	-	EntrezGene	7553	-	-	-	RefSeq	G	G	OK	tolerated(0.05)	probably_damaging(0.994)	-	-	-	1,1,1,1	1,1,1,1	-	-	-	-	-
8:128751053-128751053	C	missense_variant	MODERATE	MYC	4609	Transcript	NM_002467.4	P01106-2	protein_coding	2/3	-	-	-	1115	590	197	S/T	aGc/aCc	COSM6206281,COSM6206282	-	1	-	EntrezGene	7553	-	-	-	RefSeq	G	G	OK	tolerated(0.34)	benign(0.003)	-	-	-	1,1	1,1	-	-	-	-	-
8:128751071-128751071	A	missense_variant	MODERATE	MYC	4609	Transcript	NM_002467.4	P01106-2	protein_coding	2/3	-	-	-	1133	608	203	C/Y	tGc/tAc	rs1467496891	-	1	-	EntrezGene	7553	-	-	-	RefSeq	G	G	OK	deleterious(0)	probably_damaging(0.995)	-	0	-	-	-	-	-	-	-	-
8:128751079-128751079	T	missense_variant	MODERATE	MYC	4609	Transcript	NM_002467.4	P01106-2	protein_coding	2/3	-	-	-	1141	616	206	P/S	Ccc/Tcc	-	-	1	-	EntrezGene	7553	-	-	-	RefSeq	C	C	OK	deleterious(0.02)	probably_damaging(0.996)	-	-	-	-	-	-	-	-	-	-
8:128751083-128751083	T	missense_variant	MODERATE	MYC	4609	Transcript	NM_002467.4	P01106-2	protein_coding	2/3	-	-	-	1145	620	207	S/L	tCg/tTg	COSM3645021,COSM3645022	-	1	-	EntrezGene	7553	-	-	-	RefSeq	C	C	OK	deleterious(0)	probably_damaging(0.984)	-	-	-	1,1	1,1	-	-	-	-	-
8:128751094-128751094	T	missense_variant	MODERATE	MYC	4609	Transcript	NM_002467.4	P01106-2	protein_coding	2/3	-	-	-	1156	631	211	P/S	Ccc/Tcc	COSM1581280,COSM1581281	-	1	-	EntrezGene	7553	-	-	-	RefSeq	C	C	OK	deleterious(0)	probably_damaging(0.996)	-	-	-	1,1	1,1	-	-	-	-	-
8:128751095-128751095	T	missense_variant	MODERATE	MYC	4609	Transcript	NM_002467.4	P01106-2	protein_coding	2/3	-	-	-	1157	632	211	P/L	cCc/cTc	-	-	1	-	EntrezGene	7553	-	-	-	RefSeq	C	C	OK	deleterious(0)	probably_damaging(0.997)	-	-	-	-	-	-	-	-	-	-
8:128751137-128751137	T	missense_variant	MODERATE	MYC	4609	Transcript	NM_002467.4	P01106-2	protein_coding	2/3	-	-	-	1199	674	225	S/L	tCg/tTg	rs776438693	-	1	-	EntrezGene	7553	-	-	-	RefSeq	C	C	OK	tolerated(0.14)	probably_damaging(0.982)	-	4.07e-06	-	-	-	-	-	-	-	-
8:128751164-128751164	T	missense_variant	MODERATE	MYC	4609	Transcript	NM_002467.4	P01106-2	protein_coding	2/3	-	-	-	1226	701	234	S/F	tCc/tTc	-	-	1	-	EntrezGene	7553	-	-	-	RefSeq	C	C	OK	deleterious(0.03)	possibly_damaging(0.629)	-	-	-	-	-	-	-	-	-	-
8:128751188-128751188	T	missense_variant	MODERATE	MYC	4609	Transcript	NM_002467.4	P01106-2	protein_coding	2/3	-	-	-	1250	725	242	T/M	aCg/aTg	-	-	1	-	EntrezGene	7553	-	-	-	RefSeq	C	C	OK	tolerated(0.11)	benign(0.148)	-	-	-	-	-	-	-	-	-	-
8:128751211-128751211	T	missense_variant	MODERATE	MYC	4609	Transcript	NM_002467.4	P01106-2	protein_coding	2/3	-	-	-	1273	748	250	P/S	Ccc/Tcc	-	-	1	-	EntrezGene	7553	-	-	-	RefSeq	C	C	OK	tolerated(0.29)	probably_damaging(0.995)	-	-	-	-	-	-	-	-	-	-
8:128751232-128751232	A	missense_variant	MODERATE	MYC	4609	Transcript	NM_002467.4	P01106-2	protein_coding	2/3	-	-	-	1294	769	257	E/K	Gag/Aag	-	-	1	-	EntrezGene	7553	-	-	-	RefSeq	G	G	OK	tolerated(0.48)	probably_damaging(0.984)	-	-	-	-	-	-	-	-	-	-
8:128751235-128751235	A	missense_variant	MODERATE	MYC	4609	Transcript	NM_002467.4	P01106-2	protein_coding	2/3	-	-	-	1297	772	258	E/K	Gag/Aag	rs1467095827	-	1	-	EntrezGene	7553	-	-	-	RefSeq	G	G	OK	tolerated(0.12)	benign(0.142)	-	-	-	-	-	-	-	-	-	-
8:128751241-128751241	A	missense_variant	MODERATE	MYC	4609	Transcript	NM_002467.4	P01106-2	protein_coding	2/3	-	-	-	1303	778	260	P/T	Ccg/Acg	COSM6910804,COSM6910805	-	1	-	EntrezGene	7553	-	-	-	RefSeq	C	C	OK	tolerated(0.4)	probably_damaging(0.997)	-	-	-	1,1	1,1	-	-	-	-	-
8:128751241-128751242	TT	missense_variant	MODERATE	MYC	4609	Transcript	NM_002467.4	P01106-2	protein_coding	2/3	-	-	-	1303-1304	778-779	260	P/L	CCg/TTg	-	-	1	-	EntrezGene	7553	-	-	-	RefSeq	CC	CC	OK	tolerated(0.41)	probably_damaging(0.997)	-	-	-	-	-	-	-	-	-	-
8:128751275-128751275	A	intron_variant	MODIFIER	MYC	4609	Transcript	NM_002467.4	P01106-2	protein_coding	-	2/2	-	-	-	-	-	-	-	-	-	1	-	EntrezGene	7553	-	-	-	RefSeq	G	G	OK	-	-	-	-	-	-	-	-	-	-	-	-
8:128751279-128751279	A	intron_variant	MODIFIER	MYC	4609	Transcript	NM_002467.4	P01106-2	protein_coding	-	2/2	-	-	-	-	-	-	-	rs748302238	-	1	-	EntrezGene	7553	-	-	-	RefSeq	G	G	OK	-	-	-	8.245e-06	-	-	-	-	-	-	-	-
8:128751286-128751286	T	intron_variant	MODIFIER	MYC	4609	Transcript	NM_002467.4	P01106-2	protein_coding	-	2/2	-	-	-	-	-	-	-	-	-	1	-	EntrezGene	7553	-	-	-	RefSeq	C	C	OK	-	-	-	-	-	-	-	-	-	-	-	-
8:128751289-128751289	A	intron_variant	MODIFIER	MYC	4609	Transcript	NM_002467.4	P01106-2	protein_coding	-	2/2	-	-	-	-	-	-	-	-	-	1	-	EntrezGene	7553	-	-	-	RefSeq	G	G	OK	-	-	-	-	-	-	-	-	-	-	-	-
8:128751296-128751296	A	intron_variant	MODIFIER	MYC	4609	Transcript	NM_002467.4	P01106-2	protein_coding	-	2/2	-	-	-	-	-	-	-	rs1380200522	-	1	-	EntrezGene	7553	-	-	-	RefSeq	G	G	OK	-	-	-	1.078e-05	-	-	-	-	-	-	-	-
8:128751298-128751298	A	intron_variant	MODIFIER	MYC	4609	Transcript	NM_002467.4	P01106-2	protein_coding	-	2/2	-	-	-	-	-	-	-	-	-	1	-	EntrezGene	7553	-	-	-	RefSeq	G	G	OK	-	-	-	-	-	-	-	-	-	-	-	-
8:128751300-128751300	A	intron_variant	MODIFIER	MYC	4609	Transcript	NM_002467.4	P01106-2	protein_coding	-	2/2	-	-	-	-	-	-	-	rs1451254879	-	1	-	EntrezGene	7553	-	-	-	RefSeq	G	G	OK	-	-	-	0	-	-	-	-	-	-	-	-
8:128751301-128751301	T	intron_variant	MODIFIER	MYC	4609	Transcript	NM_002467.4	P01106-2	protein_coding	-	2/2	-	-	-	-	-	-	-	rs1312859784	-	1	-	EntrezGene	7553	-	-	-	RefSeq	C	C	OK	-	-	-	0	-	-	-	-	-	-	-	-
8:128752579-128752579	T	intron_variant	MODIFIER	MYC	4609	Transcript	NM_002467.4	P01106-2	protein_coding	-	2/2	-	-	-	-	-	-	-	-	-	1	-	EntrezGene	7553	-	-	-	RefSeq	C	C	OK	-	-	-	-	-	-	-	-	-	-	-	-
8:128752588-128752588	A	intron_variant	MODIFIER	MYC	4609	Transcript	NM_002467.4	P01106-2	protein_coding	-	2/2	-	-	-	-	-	-	-	-	-	1	-	EntrezGene	7553	-	-	-	RefSeq	G	G	OK	-	-	-	-	-	-	-	-	-	-	-	-
8:128752605-128752605	T	intron_variant	MODIFIER	MYC	4609	Transcript	NM_002467.4	P01106-2	protein_coding	-	2/2	-	-	-	-	-	-	-	-	-	1	-	EntrezGene	7553	-	-	-	RefSeq	C	C	OK	-	-	-	-	-	-	-	-	-	-	-	-
8:128752608-128752608	A	intron_variant	MODIFIER	MYC	4609	Transcript	NM_002467.4	P01106-2	protein_coding	-	2/2	-	-	-	-	-	-	-	rs761254886	-	1	-	EntrezGene	7553	-	-	-	RefSeq	G	G	OK	-	-	-	1.252e-05	-	-	-	-	-	-	-	-
8:128752614-128752614	A	intron_variant	MODIFIER	MYC	4609	Transcript	NM_002467.4	P01106-2	protein_coding	-	2/2	-	-	-	-	-	-	-	-	-	1	-	EntrezGene	7553	-	-	-	RefSeq	G	G	OK	-	-	-	-	-	-	-	-	-	-	-	-
8:128752662-128752662	A	missense_variant	MODERATE	MYC	4609	Transcript	NM_002467.4	P01106-2	protein_coding	3/3	-	-	-	1348	823	275	E/K	Gaa/Aaa	-	-	1	-	EntrezGene	7553	-	-	-	RefSeq	G	G	OK	deleterious(0.01)	probably_damaging(0.984)	-	-	-	-	-	-	-	-	-	-
8:128752671-128752671	A	missense_variant	MODERATE	MYC	4609	Transcript	NM_002467.4	P01106-2	protein_coding	3/3	-	-	-	1357	832	278	D/N	Gat/Aat	rs1358102215,COSM4605972,COSM4605973	-	1	-	EntrezGene	7553	-	-	-	RefSeq	G	G	OK	deleterious(0)	probably_damaging(0.994)	-	-	-	0,1,1	0,1,1	-	-	-	-	-
8:128752677-128752677	A	missense_variant	MODERATE	MYC	4609	Transcript	NM_002467.4	P01106-2	protein_coding	3/3	-	-	-	1363	838	280	V/I	Gtt/Att	-	-	1	-	EntrezGene	7553	-	-	-	RefSeq	G	G	OK	deleterious(0)	probably_damaging(0.963)	-	-	-	-	-	-	-	-	-	-
8:128752685-128752686	AA	missense_variant	MODERATE	MYC	4609	Transcript	NM_002467.4	P01106-2	protein_coding	3/3	-	-	-	1371-1372	846-847	282-283	VE/VK	gtGGaa/gtAAaa	-	-	1	-	EntrezGene	7553	-	-	-	RefSeq	GG	GG	OK	-	-	-	-	-	-	-	-	-	-	-	-
8:128752686-128752686	A	missense_variant	MODERATE	MYC	4609	Transcript	NM_002467.4	P01106-2	protein_coding	3/3	-	-	-	1372	847	283	E/K	Gaa/Aaa	-	-	1	-	EntrezGene	7553	-	-	-	RefSeq	G	G	OK	deleterious(0)	probably_damaging(0.986)	-	-	-	-	-	-	-	-	-	-
8:128752720-128752720	T	missense_variant	MODERATE	MYC	4609	Transcript	NM_002467.4	P01106-2	protein_coding	3/3	-	-	-	1406	881	294	S/F	tCt/tTt	-	-	1	-	EntrezGene	7553	-	-	-	RefSeq	C	C	OK	deleterious(0.02)	benign(0.346)	-	-	-	-	-	-	-	-	-	-
8:128752729-128752729	T	missense_variant	MODERATE	MYC	4609	Transcript	NM_002467.4	P01106-2	protein_coding	3/3	-	-	-	1415	890	297	P/L	cCt/cTt	-	-	1	-	EntrezGene	7553	-	-	-	RefSeq	C	C	OK	tolerated(0.16)	benign(0.039)	-	-	-	-	-	-	-	-	-	-
8:128752734-128752734	A	missense_variant	MODERATE	MYC	4609	Transcript	NM_002467.4	P01106-2	protein_coding	3/3	-	-	-	1420	895	299	A/T	Gct/Act	-	-	1	-	EntrezGene	7553	-	-	-	RefSeq	G	G	OK	tolerated(0.52)	benign(0.003)	-	-	-	-	-	-	-	-	-	-
8:128752737-128752737	A	missense_variant	MODERATE	MYC	4609	Transcript	NM_002467.4	P01106-2	protein_coding	3/3	-	-	-	1423	898	300	G/R	Gga/Aga	-	-	1	-	EntrezGene	7553	-	-	-	RefSeq	G	G	OK	tolerated(0.66)	benign(0.007)	-	-	-	-	-	-	-	-	-	-
8:128752743-128752743	T	missense_variant	MODERATE	MYC	4609	Transcript	NM_002467.4	P01106-2	protein_coding	3/3	-	-	-	1429	904	302	H/Y	Cac/Tac	-	-	1	-	EntrezGene	7553	-	-	-	RefSeq	C	C	OK	tolerated(1)	benign(0.395)	-	-	-	-	-	-	-	-	-	-
8:128752758-128752758	T	missense_variant	MODERATE	MYC	4609	Transcript	NM_002467.4	P01106-2	protein_coding	3/3	-	-	-	1444	919	307	H/Y	Cac/Tac	-	-	1	-	EntrezGene	7553	-	-	-	RefSeq	C	C	OK	tolerated(0.15)	benign(0.234)	-	-	-	-	-	-	-	-	-	-
8:128752762-128752762	A	missense_variant	MODERATE	MYC	4609	Transcript	NM_002467.4	P01106-2	protein_coding	3/3	-	-	-	1448	923	308	S/N	aGc/aAc	-	-	1	-	EntrezGene	7553	-	-	-	RefSeq	G	G	OK	tolerated(0.25)	possibly_damaging(0.621)	-	-	-	-	-	-	-	-	-	-
8:128752773-128752773	T	missense_variant	MODERATE	MYC	4609	Transcript	NM_002467.4	P01106-2	protein_coding	3/3	-	-	-	1459	934	312	L/F	Ctc/Ttc	COSM6944058,COSM6944059	-	1	-	EntrezGene	7553	-	-	-	RefSeq	C	C	OK	deleterious(0)	probably_damaging(1)	-	-	-	1,1	1,1	-	-	-	-	-
8:128752825-128752825	T	missense_variant	MODERATE	MYC	4609	Transcript	NM_002467.4	P01106-2	protein_coding	3/3	-	-	-	1511	986	329	S/F	tCc/tTc	COSM4847953,COSM4847954	-	1	-	EntrezGene	7553	-	-	-	RefSeq	C	C	OK	tolerated(0.48)	possibly_damaging(0.622)	-	-	-	1,1	1,1	-	-	-	-	-
8:128752843-128752843	T	missense_variant	MODERATE	MYC	4609	Transcript	NM_002467.4	P01106-2	protein_coding	3/3	-	-	-	1529	1004	335	P/L	cCt/cTt	rs1177628089	-	1	-	EntrezGene	7553	-	-	-	RefSeq	C	C	OK	deleterious(0)	benign(0.234)	-	1.193e-05	-	-	-	-	-	-	-	-
8:128752848-128752848	A	missense_variant	MODERATE	MYC	4609	Transcript	NM_002467.4	P01106-2	protein_coding	3/3	-	-	-	1534	1009	337	A/T	Gcc/Acc	-	-	1	-	EntrezGene	7553	-	-	-	RefSeq	G	G	OK	tolerated(0.24)	benign(0.007)	-	-	-	-	-	-	-	-	-	-
8:128752870-128752870	A	missense_variant	MODERATE	MYC	4609	Transcript	NM_002467.4	P01106-2	protein_coding	3/3	-	-	-	1556	1031	344	S/N	aGt/aAt	rs773571686	-	1	-	EntrezGene	7553	-	-	-	RefSeq	G	G	OK	tolerated(0.16)	benign(0.234)	-	3.979e-06	-	-	-	-	-	-	-	-
8:128752885-128752885	A	missense_variant	MODERATE	MYC	4609	Transcript	NM_002467.4	P01106-2	protein_coding	3/3	-	-	-	1571	1046	349	R/K	aGa/aAa	-	-	1	-	EntrezGene	7553	-	-	-	RefSeq	G	G	OK	tolerated(1)	benign(0)	-	-	-	-	-	-	-	-	-	-
8:128752981-128752981	A	missense_variant	MODERATE	MYC	4609	Transcript	NM_002467.4	P01106-2	protein_coding	3/3	-	-	-	1667	1142	381	R/K	aGg/aAg	-	-	1	-	EntrezGene	7553	-	-	-	RefSeq	G	G	OK	deleterious(0)	probably_damaging(0.995)	-	-	-	-	-	-	-	-	-	-
8:128753056-128753056	T	missense_variant	MODERATE	MYC	4609	Transcript	NM_002467.4	P01106-2	protein_coding	3/3	-	-	-	1742	1217	406	P/L	cCc/cTc	-	-	1	-	EntrezGene	7553	-	-	-	RefSeq	C	C	OK	deleterious(0.01)	probably_damaging(0.922)	-	-	-	-	-	-	-	-	-	-
8:128753064-128753064	A	missense_variant	MODERATE	MYC	4609	Transcript	NM_002467.4	P01106-2	protein_coding	3/3	-	-	-	1750	1225	409	V/I	Gtt/Att	-	-	1	-	EntrezGene	7553	-	-	-	RefSeq	G	G	OK	deleterious(0.01)	possibly_damaging(0.493)	-	-	-	-	-	-	-	-	-	-
8:128753079-128753079	A	missense_variant	MODERATE	MYC	4609	Transcript	NM_002467.4	P01106-2	protein_coding	3/3	-	-	-	1765	1240	414	A/T	Gcc/Acc	-	-	1	-	EntrezGene	7553	-	-	-	RefSeq	G	G	OK	deleterious(0)	probably_damaging(0.994)	-	-	-	-	-	-	-	-	-	-
8:128753178-128753178	A	missense_variant	MODERATE	MYC	4609	Transcript	NM_002467.4	P01106-2	protein_coding	3/3	-	-	-	1864	1339	447	E/K	Gaa/Aaa	-	-	1	-	EntrezGene	7553	-	-	-	RefSeq	G	G	OK	deleterious(0.02)	benign(0.138)	-	-	-	-	-	-	-	-	-	-
8:128753215-128753215	A	3_prime_UTR_variant	MODIFIER	MYC	4609	Transcript	NM_002467.4	P01106-2	protein_coding	3/3	-	-	-	1901	-	-	-	-	-	-	1	-	EntrezGene	7553	-	-	-	RefSeq	G	G	OK	-	-	-	-	-	-	-	-	-	-	-	-
8:128753244-128753244	T	3_prime_UTR_variant	MODIFIER	MYC	4609	Transcript	NM_002467.4	P01106-2	protein_coding	3/3	-	-	-	1930	-	-	-	-	-	-	1	-	EntrezGene	7553	-	-	-	RefSeq	C	C	OK	-	-	-	-	-	-	-	-	-	-	-	-
8:128753260-128753260	A	3_prime_UTR_variant	MODIFIER	MYC	4609	Transcript	NM_002467.4	P01106-2	protein_coding	3/3	-	-	-	1946	-	-	-	-	rs1190366265	-	1	-	EntrezGene	7553	-	-	-	RefSeq	G	G	OK	-	-	-	-	-	-	-	-	-	-	-	-
8:128753266-128753266	A	3_prime_UTR_variant	MODIFIER	MYC	4609	Transcript	NM_002467.4	P01106-2	protein_coding	3/3	-	-	-	1952	-	-	-	-	-	-	1	-	EntrezGene	7553	-	-	-	RefSeq	G	G	OK	-	-	-	-	-	-	-	-	-	-	-	-
2:16082174-16082174	A	5_prime_UTR_variant	MODIFIER	MYCN	4613	Transcript	NM_001293228.1	P04198	protein_coding	2/3	-	-	-	721	-	-	-	-	-	-	1	-	EntrezGene	7559	-	-	rseq_mrna_match	RefSeq	G	G	-	-	-	-	-	-	-	-	-	-	-	-	-
2:16082194-16082194	A	missense_variant	MODERATE	MYCN	4613	Transcript	NM_001293228.1	P04198	protein_coding	2/3	-	-	-	741	8	3	S/N	aGc/aAc	rs373683425	-	1	-	EntrezGene	7559	-	-	rseq_mrna_match	RefSeq	G	G	-	deleterious_low_confidence(0)	benign(0.042)	-	4.007e-06	uncertain_significance	-	-	-	-	-	-	-
2:16082197-16082197	A	missense_variant	MODERATE	MYCN	4613	Transcript	NM_001293228.1	P04198	protein_coding	2/3	-	-	-	744	11	4	C/Y	tGc/tAc	rs756249997	-	1	-	EntrezGene	7559	-	-	rseq_mrna_match	RefSeq	G	G	-	deleterious_low_confidence(0)	benign(0.085)	-	4.004e-06	-	-	-	-	-	-	-	-
2:16082206-16082206	T	missense_variant	MODERATE	MYCN	4613	Transcript	NM_001293228.1	P04198	protein_coding	2/3	-	-	-	753	20	7	S/F	tCc/tTc	rs1395093741	-	1	-	EntrezGene	7559	-	-	rseq_mrna_match	RefSeq	C	C	-	deleterious_low_confidence(0.02)	possibly_damaging(0.901)	-	-	-	-	-	-	-	-	-	-
2:16082238-16082238	A	missense_variant	MODERATE	MYCN	4613	Transcript	NM_001293228.1	P04198	protein_coding	2/3	-	-	-	785	52	18	D/N	Gac/Aac	-	-	1	-	EntrezGene	7559	-	-	rseq_mrna_match	RefSeq	G	G	-	deleterious(0)	probably_damaging(0.997)	-	-	-	-	-	-	-	-	-	-
2:16082244-16082244	A	missense_variant	MODERATE	MYCN	4613	Transcript	NM_001293228.1	P04198	protein_coding	2/3	-	-	-	791	58	20	E/K	Gag/Aag	COSM1305750	-	1	-	EntrezGene	7559	-	-	rseq_mrna_match	RefSeq	G	G	-	deleterious(0)	probably_damaging(0.995)	-	-	-	1	1	-	-	-	-	-
2:16082254-16082254	T	missense_variant	MODERATE	MYCN	4613	Transcript	NM_001293228.1	P04198	protein_coding	2/3	-	-	-	801	68	23	S/L	tCg/tTg	COSM6932431	-	1	-	EntrezGene	7559	-	-	rseq_mrna_match	RefSeq	C	C	-	tolerated(0.06)	benign(0.212)	-	-	-	1	1	-	-	-	-	-
2:16082277-16082277	A	missense_variant	MODERATE	MYCN	4613	Transcript	NM_001293228.1	P04198	protein_coding	2/3	-	-	-	824	91	31	D/N	Gac/Aac	COSM3568328	-	1	-	EntrezGene	7559	-	-	rseq_mrna_match	RefSeq	G	G	-	deleterious(0)	probably_damaging(0.984)	-	-	-	1	1	-	-	-	-	-
2:16082283-16082283	A	missense_variant	MODERATE	MYCN	4613	Transcript	NM_001293228.1	P04198	protein_coding	2/3	-	-	-	830	97	33	D/N	Gat/Aat	rs1481041288	-	1	-	EntrezGene	7559	-	-	rseq_mrna_match	RefSeq	G	G	-	deleterious(0)	possibly_damaging(0.526)	-	-	-	-	-	-	-	-	-	-
2:16082286-16082286	A	missense_variant	MODERATE	MYCN	4613	Transcript	NM_001293228.1	P04198	protein_coding	2/3	-	-	-	833	100	34	D/N	Gac/Aac	-	-	1	-	EntrezGene	7559	-	-	rseq_mrna_match	RefSeq	G	G	-	tolerated(0.19)	probably_damaging(0.997)	-	-	-	-	-	-	-	-	-	-
2:16082328-16082328	A	missense_variant	MODERATE	MYCN	4613	Transcript	NM_001293228.1	P04198	protein_coding	2/3	-	-	-	875	142	48	D/N	Gac/Aac	-	-	1	-	EntrezGene	7559	-	-	rseq_mrna_match	RefSeq	G	G	-	deleterious(0)	probably_damaging(0.997)	-	-	-	-	-	-	-	-	-	-
2:16082374-16082374	T	missense_variant	MODERATE	MYCN	4613	Transcript	NM_001293228.1	P04198	protein_coding	2/3	-	-	-	921	188	63	P/L	cCc/cTc	COSM6982143	-	1	-	EntrezGene	7559	-	-	rseq_mrna_match	RefSeq	C	C	-	deleterious(0)	probably_damaging(0.999)	-	-	-	1	1	-	-	-	-	-
2:16082398-16082398	A	missense_variant	MODERATE	MYCN	4613	Transcript	NM_001293228.1	P04198	protein_coding	2/3	-	-	-	945	212	71	S/N	aGc/aAc	-	-	1	-	EntrezGene	7559	-	-	rseq_mrna_match	RefSeq	G	G	-	tolerated(0.1)	benign(0.103)	-	-	-	-	-	-	-	-	-	-
2:16082436-16082436	A	missense_variant	MODERATE	MYCN	4613	Transcript	NM_001293228.1	P04198	protein_coding	2/3	-	-	-	983	250	84	E/K	Gag/Aag	COSM6927981	-	1	-	EntrezGene	7559	-	-	rseq_mrna_match	RefSeq	G	G	-	tolerated(0.08)	probably_damaging(0.965)	-	-	-	1	1	-	-	-	-	-
2:16082442-16082442	A	missense_variant	MODERATE	MYCN	4613	Transcript	NM_001293228.1	P04198	protein_coding	2/3	-	-	-	989	256	86	E/K	Gag/Aag	-	-	1	-	EntrezGene	7559	-	-	rseq_mrna_match	RefSeq	G	G	-	deleterious(0.01)	benign(0.063)	-	-	-	-	-	-	-	-	-	-
2:16082494-16082494	A	missense_variant	MODERATE	MYCN	4613	Transcript	NM_001293228.1	P04198	protein_coding	2/3	-	-	-	1041	308	103	G/D	gGt/gAt	-	-	1	-	EntrezGene	7559	-	-	rseq_mrna_match	RefSeq	G	G	-	tolerated(0.91)	possibly_damaging(0.558)	-	-	-	-	-	-	-	-	-	-
2:16082496-16082496	A	missense_variant	MODERATE	MYCN	4613	Transcript	NM_001293228.1	P04198	protein_coding	2/3	-	-	-	1043	310	104	G/S	Ggc/Agc	-	-	1	-	EntrezGene	7559	-	-	rseq_mrna_match	RefSeq	G	G	-	tolerated(0.33)	benign(0.157)	-	-	-	-	-	-	-	-	-	-
2:16082703-16082703	A	missense_variant	MODERATE	MYCN	4613	Transcript	NM_001293228.1	P04198	protein_coding	2/3	-	-	-	1250	517	173	A/T	Gcc/Acc	rs550938636	-	1	-	EntrezGene	7559	-	-	rseq_mrna_match	RefSeq	G	G	-	tolerated(0.33)	benign(0.347)	0.0004	0	-	-	-	-	-	-	-	-
2:16085608-16085608	T	splice_region_variant,intron_variant	LOW	MYCN	4613	Transcript	NM_001293228.1	P04198	protein_coding	-	2/2	-	-	-	-	-	-	-	-	-	1	-	EntrezGene	7559	-	-	rseq_mrna_match	RefSeq	C	C	-	-	-	-	-	-	-	-	-	-	-	-	-
2:16085629-16085629	A	missense_variant	MODERATE	MYCN	4613	Transcript	NM_001293228.1	P04198	protein_coding	3/3	-	-	-	1538	805	269	E/K	Gaa/Aaa	COSM476095	-	1	-	EntrezGene	7559	-	-	rseq_mrna_match	RefSeq	G	G	-	deleterious(0.01)	possibly_damaging(0.858)	-	-	-	1	1	-	-	-	-	-
2:16085644-16085644	A	missense_variant	MODERATE	MYCN	4613	Transcript	NM_001293228.1	P04198	protein_coding	3/3	-	-	-	1553	820	274	E/K	Gag/Aag	-	-	1	-	EntrezGene	7559	-	-	rseq_mrna_match	RefSeq	G	G	-	deleterious(0.05)	probably_damaging(0.975)	-	-	-	-	-	-	-	-	-	-
2:16085702-16085702	T	missense_variant	MODERATE	MYCN	4613	Transcript	NM_001293228.1	P04198	protein_coding	3/3	-	-	-	1611	878	293	A/V	gCt/gTt	rs1197202335	-	1	-	EntrezGene	7559	-	-	rseq_mrna_match	RefSeq	C	C	-	deleterious(0.02)	possibly_damaging(0.657)	-	-	-	-	-	-	-	-	-	-
2:16085755-16085755	A	missense_variant	MODERATE	MYCN	4613	Transcript	NM_001293228.1	P04198	protein_coding	3/3	-	-	-	1664	931	311	G/R	Ggg/Agg	COSM6718936	-	1	-	EntrezGene	7559	-	-	rseq_mrna_match	RefSeq	G	G	-	tolerated(0.18)	possibly_damaging(0.703)	-	-	-	1	1	-	-	-	-	-
2:16085824-16085824	A	missense_variant	MODERATE	MYCN	4613	Transcript	NM_001293228.1	P04198	protein_coding	3/3	-	-	-	1733	1000	334	A/T	Gcc/Acc	rs763830786	-	1	-	EntrezGene	7559	-	-	rseq_mrna_match	RefSeq	G	G	-	deleterious(0)	probably_damaging(0.999)	-	7.961e-06	-	-	-	-	-	-	-	-
2:16085833-16085833	T	missense_variant	MODERATE	MYCN	4613	Transcript	NM_001293228.1	P04198	protein_coding	3/3	-	-	-	1742	1009	337	P/S	Ccc/Tcc	COSM5394626	-	1	-	EntrezGene	7559	-	-	rseq_mrna_match	RefSeq	C	C	-	tolerated(0.07)	probably_damaging(1)	-	-	-	1	1	-	-	-	-	-
2:16085842-16085842	A	missense_variant	MODERATE	MYCN	4613	Transcript	NM_001293228.1	P04198	protein_coding	3/3	-	-	-	1751	1018	340	E/K	Gag/Aag	-	-	1	-	EntrezGene	7559	-	-	rseq_mrna_match	RefSeq	G	G	-	tolerated(0.05)	possibly_damaging(0.824)	-	-	-	-	-	-	-	-	-	-
2:16085884-16085884	A	missense_variant	MODERATE	MYCN	4613	Transcript	NM_001293228.1	P04198	protein_coding	3/3	-	-	-	1793	1060	354	A/T	Gcg/Acg	rs950219349,COSM6718944	-	1	-	EntrezGene	7559	-	-	rseq_mrna_match	RefSeq	G	G	-	tolerated(0.71)	benign(0.239)	-	1.593e-05	-	0,1	0,1	-	-	-	-	-
2:16085885-16085885	T	missense_variant	MODERATE	MYCN	4613	Transcript	NM_001293228.1	P04198	protein_coding	3/3	-	-	-	1794	1061	354	A/V	gCg/gTg	rs185639773	-	1	-	EntrezGene	7559	-	-	rseq_mrna_match	RefSeq	C	C	-	tolerated(0.58)	benign(0.01)	0.0006	4.781e-05	-	-	-	-	-	-	-	-
2:16085906-16085906	A	missense_variant	MODERATE	MYCN	4613	Transcript	NM_001293228.1	P04198	protein_coding	3/3	-	-	-	1815	1082	361	S/N	aGt/aAt	-	-	1	-	EntrezGene	7559	-	-	rseq_mrna_match	RefSeq	G	G	-	tolerated(0.47)	benign(0.003)	-	-	-	-	-	-	-	-	-	-
2:16085956-16085956	A	missense_variant	MODERATE	MYCN	4613	Transcript	NM_001293228.1	P04198	protein_coding	3/3	-	-	-	1865	1132	378	E/K	Gag/Aag	COSM1730535,COSM229914	-	1	-	EntrezGene	7559	-	-	rseq_mrna_match	RefSeq	G	G	-	deleterious(0)	probably_damaging(0.994)	-	-	-	1,1	1,1	-	-	-	-	-
2:16086046-16086046	A	missense_variant	MODERATE	MYCN	4613	Transcript	NM_001293228.1	P04198	protein_coding	3/3	-	-	-	1955	1222	408	V/M	Gtg/Atg	-	-	1	-	EntrezGene	7559	-	-	rseq_mrna_match	RefSeq	G	G	-	deleterious(0)	probably_damaging(0.989)	-	-	-	-	-	-	-	-	-	-
2:16086076-16086076	A	missense_variant	MODERATE	MYCN	4613	Transcript	NM_001293228.1	P04198	protein_coding	3/3	-	-	-	1985	1252	418	A/T	Gcc/Acc	rs760647298,COSM6718943	-	1	-	EntrezGene	7559	-	-	rseq_mrna_match	RefSeq	G	G	-	deleterious(0.01)	probably_damaging(0.999)	-	3.979e-06	-	0,1	0,1	-	-	-	-	-
2:16086085-16086085	A	missense_variant	MODERATE	MYCN	4613	Transcript	NM_001293228.1	P04198	protein_coding	3/3	-	-	-	1994	1261	421	V/I	Gtc/Atc	rs757452061	-	1	-	EntrezGene	7559	-	-	rseq_mrna_match	RefSeq	G	G	-	deleterious(0.01)	possibly_damaging(0.672)	-	1.591e-05	-	-	-	-	-	-	-	-
2:16086104-16086104	T	missense_variant	MODERATE	MYCN	4613	Transcript	NM_001293228.1	P04198	protein_coding	3/3	-	-	-	2013	1280	427	T/I	aCt/aTt	-	-	1	-	EntrezGene	7559	-	-	rseq_mrna_match	RefSeq	C	C	-	deleterious(0)	possibly_damaging(0.852)	-	-	-	-	-	-	-	-	-	-
2:16086115-16086115	T	missense_variant	MODERATE	MYCN	4613	Transcript	NM_001293228.1	P04198	protein_coding	3/3	-	-	-	2024	1291	431	H/Y	Cac/Tac	-	-	1	-	EntrezGene	7559	-	-	rseq_mrna_match	RefSeq	C	C	-	tolerated(0.81)	possibly_damaging(0.666)	-	-	-	-	-	-	-	-	-	-
2:16086208-16086208	T	missense_variant	MODERATE	MYCN	4613	Transcript	NM_001293228.1	P04198	protein_coding	3/3	-	-	-	2117	1384	462	R/W	Cgg/Tgg	rs144531796,COSM7136323	-	1	-	EntrezGene	7559	-	-	rseq_mrna_match	RefSeq	C	C	-	deleterious(0.03)	benign(0.076)	-	1.998e-05	-	0,1	0,1	-	-	-	-	-
