# Supplementary material for: Molecular switch from MYC to MYCN expression in MYC protein negative Burkitt lymphoma cases
Source: Blood Cancer J. 2019 Nov 20;9(12):91. doi: 10.1038/s41408-019-0252-2 (PMC6868231; doi:10.1038/s41408-019-0252-2)
Supplement: Supplementary file 4 — Supplementary Table 4 [file 41408_2019_252_MOESM4_ESM.xlsx]

## Sheet: a
Table S4a: Enrichment of MYC non-synonymous variants in phosphosite region s from Exon2 (MYC negative,MYCN positive BL)
	Mutated positions in Psites area (window 4)	Total mutated aa	Psite area length	Frequency of mutation	Expected frequency	LogOdds
Exon2	12	34	78	0.153846	0.134921	0.189377
------------------------
-	Psite	NoPsite
MUT	12	22
NoMUT	66	152
Odds Ratio=1.256198
P-value=0.554790

## Sheet: b
Table S4b: Enrichment of MYC non-synonymous variants in phosphosite region s from Exon2 (MYC negative,MYCN negative BL)
	Mutated positions in Psites area (window 4)	Total mutated aa	Psite area length	Frequency of mutation	Expected frequency	LogOdds
Exon2	9	31	78	0.115385	0.123016	-0.0923936
------------------------
-	Psite	NoPsite
MUT	9	22
NoMUT	69	152
Odds Ratio=0.901186
P-value=1.000000
